# Supplementary material for: Maternal and Neonatal Polyunsaturated Fatty Acid Intake and Risk of Neurodevelopmental Impairment in Premature Infants
Source: Int J Mol Sci. 2022 Jan 9;23(2):700. doi: 10.3390/ijms23020700 (PMC8775484; doi:10.3390/ijms23020700)
Supplement: Supplementary file 1 [file ijms-23-00700-s001.zip]

Archive with 1 entries (1 files):
- ijms-1525694-supplementary.pdf
